# Supplementary material for: Clinical Efficacy of Different Therapies for Painful Shoulder Conditions: A Network Meta-Analysis of Randomized Controlled Trials
Source: Healthcare (Basel). 2025 Nov 14;13(22):2920. doi: 10.3390/healthcare13222920 (PMC12652823; doi:10.3390/healthcare13222920)
Supplement: Supplementary file 1 [file healthcare-13-02920-s001.zip]

Archive with 1 entries (1 files):
- healthcare-3955258-supplementary.pdf
